# Supplementary material for: The Presence of Communicating Arteries in the Circle of Willis Is Associated with Higher Rate of Functional Recovery after Anterior Circulation Ischemic Stroke
Source: Biomedicines. 2023 Nov 9;11(11):3008. doi: 10.3390/biomedicines11113008 (PMC10669712; doi:10.3390/biomedicines11113008)
Supplement: Supplementary file 1 [file biomedicines-11-03008-s001.zip]

Archive with 1 entries (1 files):
- biomedicines-2690349-supplementary.pdf
